# Supplementary material for: A Multifunctional Capsule-like Puncture Biopsy Robot for the Gastrointestinal System
Source: Micromachines (Basel). 2025 May 18;16(5):589. doi: 10.3390/mi16050589 (PMC12113727; doi:10.3390/mi16050589)
Supplement: Supplementary file 1 [file micromachines-16-00589-s001.zip]

Archive with 7 entries (7 files):
- S1-Following scroll.mp4
- S2-PBR’s upraise.mp4
- S3-Lnstantaneous scroll.mp4
- S4-Short-range directional rotation.mp4
- S5-Surface puncture of tumors of different shapes in the stomach.mp4
- S6-Evaluation of thermal hemostasis temperature.mp4
- S7-Administer the drug in segments at three points.mp4
